# Supplementary material for: Linseed, Baru, and Coconut Oils: NMR-Based Metabolomics, Leukocyte Infiltration Potential In Vivo, and Their Oil Characterization. Are There Still Controversies?
Source: Nutrients. 2022 Mar 10;14(6):1161. doi: 10.3390/nu14061161 (PMC8950264; doi:10.3390/nu14061161)
Supplement: Supplementary file 1 [file nutrients-14-01161-s001.zip]

Archive with 1 entries (1 files):
- nutrients-1597838-supplementary.pdf
